# Supplementary material for: Taxonomic revision of the Mesoamerican genus Spathacanthus (Justicieae, Acanthoideae, Acanthaceae)
Source: PhytoKeys. 2020 Mar 17;144:31–55. doi: 10.3897/phytokeys.144.46929 (PMC7093574; doi:10.3897/phytokeys.144.46929)
Supplement: XML Treatment for Spathacanthus magdalenae [file phytokeys.144.46929-treatment4.xml]

<!DOCTYPE tp:taxon-treatment
  PUBLIC "-//TaxonX//DTD Taxonomic Treatment Publishing DTD v0 20100105//EN" "tax-treatment-NSO.dtd">
<tp:taxon-treatment xmlns:tp="http://www.plazi.org/taxpub"><tp:treatment-meta><kwd-group><label>Taxon classification</label><kwd><named-content xmlns:xlink="http://www.w3.org/1999/xlink" content-type="kingdom">Plantae</named-content></kwd><kwd><named-content xmlns:xlink="http://www.w3.org/1999/xlink" content-type="order">Lamiales</named-content></kwd><kwd><named-content xmlns:xlink="http://www.w3.org/1999/xlink" content-type="family">Acanthaceae</named-content></kwd></kwd-group><mixed-citation publication-type="journal"><person-group><name><surname>Burgos-Hernández</surname><given-names>Mireya</given-names></name><name><surname>Castillo-Campos</surname><given-names>Gonzalo</given-names></name></person-group><article-title>Taxonomic revision of the Mesoamerican genus <italic><tp:taxon-name><tp:taxon-name-part taxon-name-part-type="genus" reg="Spathacanthus">Spathacanthus</tp:taxon-name-part></tp:taxon-name></italic> (<tp:taxon-name><tp:taxon-name-part taxon-name-part-type="tribe">Justicieae</tp:taxon-name-part></tp:taxon-name>, <tp:taxon-name><tp:taxon-name-part taxon-name-part-type="subfamily">Acanthoideae</tp:taxon-name-part></tp:taxon-name>, <tp:taxon-name><tp:taxon-name-part taxon-name-part-type="family">Acanthaceae</tp:taxon-name-part></tp:taxon-name>)</article-title><source>PhytoKeys</source><day>17</day><month>3</month><year>2020</year><volume>144</volume><fpage>31</fpage><lpage>55</lpage><pub-id pub-id-type="doi">10.3897/phytokeys.144.46929</pub-id></mixed-citation></tp:treatment-meta><tp:nomenclature><tp:taxon-name><object-id xmlns:xlink="http://www.w3.org/1999/xlink" content-type="arpha" xlink:type="simple">49757211-2286-5491-980A-FF2FB547DC7A</object-id>
              <tp:taxon-name-part taxon-name-part-type="genus" reg="Spathacanthus">Spathacanthus</tp:taxon-name-part>
              <tp:taxon-name-part taxon-name-part-type="species" reg="magdalenae">magdalenae</tp:taxon-name-part>
            </tp:taxon-name><tp:taxon-authority>Castillo-Campos, Nordic J. Bot. 31: 449. 2013.</tp:taxon-authority><xref ref-type="fig" rid="F6">Figs 6</xref><xref ref-type="fig" rid="F7">, 7</xref></tp:nomenclature><tp:treatment-sec sec-type="material" id="SECID0ERSAE"><title>Type.</title><p>Mexico. Veracruz: San Andrés Tlalnelhuayocan (previously Coatepec as a publication error), Piedras Blancas, eastern slopes of the volcano Cofre de Perote, riparian vegetation, 1666 m a.s.l., 7 Mar 2012. G. Castillo-Campos et al. 27235 (holotype XAL!; isotypes ENCB!, MEXU!).</p></tp:treatment-sec><tp:treatment-sec sec-type="description" id="SECID0EWSAE"><title>Description.</title><p>Small trees or shrubs, up to 12 m height, highly branched, internodes glabrous. Stems quadrate to flattened when young, glabrous or pubescent at nodes with eglandular trichomes. Leaves with petioles 10–50 mm long, blade elliptic to obovate-elliptic, 110–280 mm × 42–129 mm, apically acute to acuminate, basally acute, margin undulate, tomentose when very young along veins, then glabrous on both surfaces. Inflorescences terminal, rarely axillary, rachis glabrous; bracts triangular to subulate, 7 mm × 1 mm, abaxial surface tomentose; bracteoles triangular to subulate, 3.5 mm long, abaxial surface tomentose. Flowers subsessile to short pedicellate, pedicels to 6 mm long, glabrous; calyx yellowish before fruiting, turning green in ripe fruit, 18–25 mm × 13 mm, equally divided into 2 prominent elliptic to ovate segments; anterior segment bilobed, the posterior segment trilobed; lobes triangular, 15 mm long, apically acute to apiculate; corolla white, 58–100 mm long × 38–44 mm wide, externally glabrous and internally pubescent, throat 10–12 mm long × 3–6 mm in diameter near midpoint, upper lip bilobed, oblong, lower lip trilobed, both lobes 10–17 mm long, glabrous. Stamens whitish, longer pair about 16 mm long from the base to the apex of the thecae, shorter pair about 10 mm long; anthers monothecate, 3.5 mm long; style glabrous, 26 mm long, stigma lobes 0.3–0.7 mm long. Capsule 65–89 mm long; stipe 35–49 mm long, head 30–40 mm long. Seeds subcircular to subcordate, 8 mm × 9 mm long, surface roughened.</p><fig id="F6" position="float" orientation="portrait"><object-id xmlns:xlink="http://www.w3.org/1999/xlink" content-type="doi" xlink:type="simple">10.3897/phytokeys.144.46929.figure6</object-id><object-id xmlns:xlink="http://www.w3.org/1999/xlink" content-type="arpha" xlink:type="simple">8CDCE193-948E-52E4-BEFE-61BAF759A568</object-id><label>Figure 6.</label><caption><p><italic><tp:taxon-name><tp:taxon-name-part taxon-name-part-type="genus" reg="Spathacanthus">Spathacanthus</tp:taxon-name-part> <tp:taxon-name-part taxon-name-part-type="species" reg="magdalenae">magdalenae</tp:taxon-name-part></tp:taxon-name></italic> Castillo-Campos. <italic>G. Castillo-Campos 27235</italic> (XAL), Mexico: Veracruz, San Andrés Tlalnelhuayocan.</p></caption><graphic xmlns:xlink="http://www.w3.org/1999/xlink" xlink:href="phytokeys-144-031-g006.jpg" position="float" orientation="portrait" xlink:type="simple" id="oo_390038.jpg"><uri content-type="original_file" xlink:type="simple">https://binary.pensoft.net/fig/390038</uri></graphic></fig><fig id="F7" position="float" orientation="portrait"><object-id xmlns:xlink="http://www.w3.org/1999/xlink" content-type="doi" xlink:type="simple">10.3897/phytokeys.144.46929.figure7</object-id><object-id xmlns:xlink="http://www.w3.org/1999/xlink" content-type="arpha" xlink:type="simple">0D033371-808D-5F64-A7BB-D755DCBC5F4F</object-id><label>Figure 7.</label><caption><p><italic><tp:taxon-name><tp:taxon-name-part taxon-name-part-type="genus" reg="Spathacanthus">Spathacanthus</tp:taxon-name-part> <tp:taxon-name-part taxon-name-part-type="species" reg="magdalenae">magdalenae</tp:taxon-name-part></tp:taxon-name></italic> Castillo-Campos. Image and legend modified from <xref ref-type="bibr" rid="B4">Castillo-Campos et al. (2013)</xref>, page 450. <bold>a</bold> Branch showing insertion of the leaves and position on the branch, inflorescences with flowers and buds <bold>b</bold> flowers, <bold>c</bold> calyx <bold>d</bold> open flower with stamens and style <bold>e</bold> stamen <bold>f</bold> style <bold>g</bold> branch with open capsules <bold>h</bold> open capsule with retinacula subtending seeds in both valves of fruit <bold>i</bold> interior of half of a capsule <bold>j</bold> seeds <bold>k</bold> retinacula removed from the capsules. Illustration: E. Saavedra.</p></caption><graphic xmlns:xlink="http://www.w3.org/1999/xlink" xlink:href="phytokeys-144-031-g007.jpg" position="float" orientation="portrait" xlink:type="simple" id="oo_390039.jpg"><uri content-type="original_file" xlink:type="simple">https://binary.pensoft.net/fig/390039</uri></graphic></fig></tp:treatment-sec><tp:treatment-sec sec-type="distribution" id="SECID0EHVAE"><title>Distribution, habitat and phenology.</title><p><italic><tp:taxon-name><tp:taxon-name-part taxon-name-part-type="genus" reg="Spathacanthus">Spathacanthus</tp:taxon-name-part> <tp:taxon-name-part taxon-name-part-type="species" reg="magdalenae">magdalenae</tp:taxon-name-part></tp:taxon-name></italic> is endemic to southern Mexico where it is restricted to the riparian vegetation of central Veracruz (Fig. <xref ref-type="fig" rid="F1">1B</xref>). It is frequent near rivers or humid canyons in cloud forests and oak forests in tropical to temperate zones, at 1300 to 1700 m a.s.l. Flowering takes place from November to March; mature fruits can be found from January to March.</p></tp:treatment-sec><tp:treatment-sec sec-type="material" id="SECID0E3VAE"><title>Specimens examined.</title><p><bold>Mexico. Veracruz</bold>: Mpio. San Andrés Tlalnelhuayocan, Piedras Blancas, Eastern slope of the volcano Cofre de Perote, 1666 m a.s.l., 7 Mar 2012, G. Castillo-Campos et al. 27189 (XAL, MEXU, ENCB); Piedras Blancas, Eastern slope of the volcano Cofre de Perote, 1666 m a.s.l., 30 Apr 2012, G. Castillo-Campos et al. 27377 (XAL, MEXU, ENCB); San Antonio, 1350 m a.s.l., 06 Feb 1982, F. Ventura A. 19361 (ENCB, IEB, XAL); Mpio. Jacomulco, barranca de Actopan, road to Buena Vista, 1 km after Jalcomulco, 646 m a.s.l., 12 Jun 1991, G. Castillo-Campos et al. 8206 (XAL).</p></tp:treatment-sec><tp:treatment-sec><!--Section generated to contain objects referenced in tp:taxon-treatment.--><fig id="F1" position="float" orientation="portrait"><object-id xmlns:xlink="http://www.w3.org/1999/xlink" content-type="doi" xlink:type="simple">10.3897/phytokeys.144.46929.figure1</object-id><object-id xmlns:xlink="http://www.w3.org/1999/xlink" content-type="arpha" xlink:type="simple">5666B125-5C8F-52BF-AC39-4830EC56F03F</object-id><label>Figure 1.</label><caption><p>Distribution of the Mesoamerican genus <italic><tp:taxon-name><tp:taxon-name-part taxon-name-part-type="genus" reg="Spathacanthus">Spathacanthus</tp:taxon-name-part></tp:taxon-name></italic> Baillon. <bold>A</bold> Distribution of <italic><tp:taxon-name><tp:taxon-name-part taxon-name-part-type="genus" reg="Spathacanthus">S.</tp:taxon-name-part> <tp:taxon-name-part taxon-name-part-type="species" reg="hahnianus">hahnianus</tp:taxon-name-part></tp:taxon-name></italic> and <italic><tp:taxon-name><tp:taxon-name-part taxon-name-part-type="genus" reg="Spathacanthus">S.</tp:taxon-name-part> <tp:taxon-name-part taxon-name-part-type="species" reg="hoffmannii">hoffmannii</tp:taxon-name-part></tp:taxon-name></italic><bold>B</bold> distribution of <italic><tp:taxon-name><tp:taxon-name-part taxon-name-part-type="genus" reg="Spathacanthus">S.</tp:taxon-name-part> <tp:taxon-name-part taxon-name-part-type="species" reg="magdalenae">magdalenae</tp:taxon-name-part></tp:taxon-name></italic> and <italic><tp:taxon-name><tp:taxon-name-part taxon-name-part-type="genus" reg="Spathacanthus">S.</tp:taxon-name-part> <tp:taxon-name-part taxon-name-part-type="species" reg="parviflorus">parviflorus</tp:taxon-name-part></tp:taxon-name></italic>.</p></caption><graphic xmlns:xlink="http://www.w3.org/1999/xlink" xlink:href="phytokeys-144-031-g001.jpg" position="float" orientation="portrait" xlink:type="simple" id="oo_390033.jpg"><uri content-type="original_file" xlink:type="simple">https://binary.pensoft.net/fig/390033</uri></graphic></fig></tp:treatment-sec><ref-list><ref id="B4"><mixed-citation xmlns:xlink="http://www.w3.org/1999/xlink" xlink:type="simple"><person-group><name name-style="western"><surname>Castillo-Campos</surname><given-names>G</given-names></name><name name-style="western"><surname>García-Franco</surname><given-names>JG</given-names></name><name name-style="western"><surname>Martínez</surname><given-names>ML</given-names></name></person-group> (<year>2013</year>) <article-title><italic><tp:taxon-name><tp:taxon-name-part taxon-name-part-type="genus">Spathacanthus</tp:taxon-name-part> <tp:taxon-name-part taxon-name-part-type="species">magdalenae</tp:taxon-name-part></tp:taxon-name></italic> sp. nov. (<tp:taxon-name><tp:taxon-name-part taxon-name-part-type="family">Acanthaceae</tp:taxon-name-part></tp:taxon-name>), a riparian forest species from Veracruz, Mexico.</article-title><source>Nordic Journal of Botany</source><volume>31</volume>(<issue>4</issue>): <fpage>449</fpage>–<lpage>452</lpage>. <ext-link xlink:type="simple" ext-link-type="doi" xlink:href="10.1111/j.1756-1051.2013.00118.x">https://doi.org/10.1111/j.1756-1051.2013.00118.x</ext-link></mixed-citation></ref></ref-list></tp:taxon-treatment>
